# Supplementary material for: Network structure reveals patterns of legal complexity in human society: The case of the Constitutional legal network
Source: PLoS One. 2019 Jan 23;14(1):e0209844. doi: 10.1371/journal.pone.0209844 (PMC6343887; doi:10.1371/journal.pone.0209844)
Supplement: S1 Data — (ZIP) [file pone.0209844.s002.zip]

Archive with 3 entries (2 files):
- cln_nodes.txt
- __MACOSX/
- __MACOSX/._cln_nodes.txt
