# Supplementary material for: Network structure reveals patterns of legal complexity in human society: The case of the Constitutional legal network
Source: PLoS One. 2019 Jan 23;14(1):e0209844. doi: 10.1371/journal.pone.0209844 (PMC6343887; doi:10.1371/journal.pone.0209844)
Supplement: S1 Data — (ZIP) [file pone.0209844.s002.zip › cln_nodes.txt]

#
# Network structure reveals patterns of legal complexity in human society: The case of the Constitutional legal network
# Bokwon Lee, Kyu-Min Lee, and Jae-Suk Yang
#
article_number	contents	category
1	Popular sovereignty	General Provisions
2	Nationality	General Provisions
3	Territory	General Provisions
4	Unification	General Provisions
5	Armed forces	General Provisions
6	Treaty and aliens	General Provisions
7	Public officials	General Provisions
8	Political parties	General Provisions
9	National culture	General Provisions
10	Dignity and pursuit of happiness	Rights and Duties of Citizens
11	Equal rights	Rights and Duties of Citizens
12	Personal liberty	Rights and Duties of Citizens
13	Double Jeopardy	Rights and Duties of Citizens
14	Freedom of residence and movement	Rights and Duties of Citizens
15	Freedom of occupation	Rights and Duties of Citizens
16	Freedom from intrusion into residence	Rights and Duties of Citizens
17	Protection of privacy	Rights and Duties of Citizens
18	Secrecy of correspondence	Rights and Duties of Citizens
19	Freedom of conscience	Rights and Duties of Citizens
20	Freedom of religion	Rights and Duties of Citizens
21	Freedom of speech, press and assembly	Rights and Duties of Citizens
22	Freedom of learning and the arts	Rights and Duties of Citizens
23	Right of property	Rights and Duties of Citizens
24	Right to vote	Rights and Duties of Citizens
25	Right to hold public office	Rights and Duties of Citizens
26	Right to petition	Rights and Duties of Citizens
27	Right to be tried	Rights and Duties of Citizens
28	Criminal indemnity	Rights and Duties of Citizens
29	Compensation for damage	Rights and Duties of Citizens
30	Aid from the State	Rights and Duties of Citizens
31	Education	Rights and Duties of Citizens
32	Work	Rights and Duties of Citizens
33	Collective action of workers	Rights and Duties of Citizens
34	Social security and welfare	Rights and Duties of Citizens
35	Right of environment	Rights and Duties of Citizens
36	Family, mother and health	Rights and Duties of Citizens
37	Protection of freedom and rights	Rights and Duties of Citizens
38	Duty to pay taxes	Rights and Duties of Citizens
39	Duty of national defense	Rights and Duties of Citizens
40	Legislative power	National Assembly
41	Members of National Assembly	National Assembly
42	Term of office of National Assembly	National Assembly
43	Prohibition of concurrent offices of National Assembly	National Assembly
44	No arrest of members of National Assembly	National Assembly
45	Protection of votes of National Assembly	National Assembly
46	Duties of members of National Assembly	National Assembly
47	Session of National Assembly	National Assembly
48	Speaker of National Assembly	National Assembly
49	Majority rule of National Assembly	National Assembly
50	Open to public of National Assembly	National Assembly
51	Not deliberating the same bill	National Assembly
52	Introduction of bills	National Assembly
53	Process of bills	National Assembly
54	Budget bills	National Assembly
55	Continuing disbursement	National Assembly
56	Revised budget bill	National Assembly
57	Increase of expenditure in the budget	National Assembly
58	National bonds	National Assembly
59	Type of taxes	National Assembly
60	Powers of National Assembly to treaties	National Assembly
61	Inspection of National Assembly	National Assembly
62	Attending in National Assembly	National Assembly
63	Removal of State Council members	National Assembly
64	Internal rules of National Assembly	National Assembly
65	Impeachment of National Assembly	National Assembly
66	Duties of President	The Executive
67	Election of President	The Executive
68	Next president election	The Executive
69	Inauguration oath of President	The Executive
70	Terms of office of President	The Executive
71	Vacancy of President	The Executive
72	National referendum	The Executive
73	Treaty powers of President	The Executive
74	Commander-in-Chief of the Armed Forces	The Executive
75	Presidential decrees	The Executive
76	Urgent measures of President	The Executive
77	Marital law of President	The Executive
78	Appointment of public officials of President	The Executive
79	Amnesty	The Executive
80	Decoration	The Executive
81	Attending of President in National Assembly	The Executive
82	Acts of President in writing	The Executive
83	Prohibition of concurrent offices of President	The Executive
84	No charge with a criminal defense of President	The Executive
85	Courteous treatment of former Presidents	The Executive
86	Prime Minister	The Executive
87	Members of State Council	The Executive
88	Operation of State Council	The Executive
89	Matters of State Council	The Executive
90	Advisory Council of Elder Statesmen	The Executive
91	National Security Council	The Executive
92	Advisory Council on Democratic and Peaceful Unification	The Executive
93	National Economic Advisory Council	The Executive
94	Appointment of heads of Executive ministries	The Executive
95	Ordinances of the Prime Minister	The Executive
96	Executive Ministries	The Executive
97	Establishment of Board of Audit and Inspection	The Executive
98	Composition of Board of Audit and Inspection	The Executive
99	Results of Board of Audit and Inspection	The Executive
100	Acts related to Board of Audit and Inspection	The Executive
101	Judicial power	The Courts
102	Composition of Supreme Court	The Courts
103	Independence of judges	The Courts
104	Appointment of Supreme Court	The Courts
105	Term of office of Supreme Court	The Courts
106	Protection of judges	The Courts
107	Scope of court	The Courts
108	Internal rules of Supreme Court	The Courts
109	Open to public of courts	The Courts
110	Courts-martial	The Courts
111	Jurisdiction of Constitutional Court	Constitutional Court
112	Term of office of the Justices of Constitutional Court	Constitutional Court
113	Decision of Constitutional Court	Constitutional Court
114	Composition of election commissions	Election Management
115	Powers of election commissions	Election Management
116	Election campaigns and expenditures	Election Management
117	Powers of local governments	Local Autonomy
118	Local government councils	Local Autonomy
119	Economic order	Economy
120	Land and natural resources	Economy
121	Agricultural land and farming	Economy
122	Development and preservations of land	Economy
123	Balanced economy	Economy
124	Consumer protection	Economy
125	Foreign trade	Economy
126	Prohibition of nationalization	Economy
127	Development of science and technology	Economy
128	Amendment of Constitution	Amendments of the Constitution
129	Announcement of proposed amended Constitution	Amendments of the Constitution
130	Determination of proposed amended Constitution	Amendments of the Constitution
131	Appenda	Appenda
132	Preface	Preface
