# Supplementary material for: Network structure reveals patterns of legal complexity in human society: The case of the Constitutional legal network
Source: PLoS One. 2019 Jan 23;14(1):e0209844. doi: 10.1371/journal.pone.0209844 (PMC6343887; doi:10.1371/journal.pone.0209844)
Supplement: S2 Data — (ZIP) [file pone.0209844.s003.zip › cln_links.txt]

#
# Network structure reveals patterns of legal complexity in human society: The case of the Constitutional legal network
# Bokwon Lee, Kyu-Min Lee, and Jae-Suk Yang
#
node1	node2	decision	regime
23	27	0	1
11	27	0	1
11	23	0	1
11	132	0	1
132	27	0	1
132	23	0	1
27	37	1	1
11	37	1	1
11	27	1	1
11	27	2	1
13	37	3	1
12	37	3	1
12	13	3	1
11	59	4	1
11	38	4	1
38	59	4	1
34	4	5	1
21	34	5	1
21	4	5	1
10	34	5	1
10	21	5	1
10	4	5	1
10	132	5	1
1	34	5	1
1	21	5	1
1	10	5	1
1	4	5	1
1	132	5	1
132	34	5	1
132	21	5	1
132	4	5	1
116	41	6	1
116	37	6	1
116	25	6	1
116	24	6	1
37	41	6	1
25	41	6	1
25	37	6	1
24	41	6	1
24	37	6	1
24	25	6	1
11	116	6	1
11	41	6	1
11	37	6	1
11	25	6	1
11	24	6	1
11	27	7	1
10	27	7	1
10	11	7	1
37	39	8	1
15	39	8	1
15	37	8	1
11	39	8	1
11	37	8	1
11	15	8	1
111	7	9	1
11	27	10	1
37	8	11	1
37	4	11	1
22	37	11	1
22	8	11	1
22	4	11	1
21	37	11	1
21	22	11	1
21	8	11	1
21	4	11	1
19	37	11	1
19	22	11	1
19	21	11	1
19	8	11	1
19	4	11	1
12	37	11	1
12	22	11	1
12	21	11	1
12	19	11	1
12	8	11	1
12	4	11	1
12	132	11	1
11	37	11	1
11	22	11	1
11	21	11	1
11	19	11	1
11	12	11	1
11	8	11	1
11	4	11	1
11	132	11	1
4	8	11	1
132	37	11	1
132	22	11	1
132	21	11	1
132	19	11	1
132	8	11	1
132	4	11	1
111	40	12	1
11	111	12	1
11	40	12	1
107	37	13	1
107	22	13	1
107	19	13	1
107	8	13	1
107	4	13	1
107	132	13	1
37	8	13	1
37	4	13	1
22	37	13	1
22	8	13	1
22	4	13	1
19	37	13	1
19	22	13	1
19	8	13	1
19	4	13	1
4	8	13	1
132	37	13	1
132	22	13	1
132	19	13	1
132	8	13	1
132	4	13	1
12	37	14	1
11	37	14	1
11	12	14	1
38	59	15	1
37	59	15	1
37	38	15	1
23	59	15	1
23	38	15	1
23	37	15	1
11	59	15	1
11	38	15	1
11	37	15	1
11	23	15	1
11	132	15	1
10	59	15	1
10	38	15	1
10	37	15	1
10	23	15	1
10	11	15	1
10	132	15	1
1	59	15	1
1	38	15	1
1	37	15	1
1	23	15	1
1	11	15	1
1	10	15	1
1	132	15	1
132	59	15	1
132	38	15	1
132	37	15	1
132	23	15	1
11	15	16	1
111	15	17	1
111	132	17	1
107	111	17	1
107	15	17	1
107	11	17	1
107	132	17	1
11	111	17	1
11	15	17	1
11	132	17	1
132	15	17	1
11	27	18	1
34	37	19	1
32	37	19	1
32	34	19	1
27	37	19	1
27	34	19	1
27	32	19	1
15	37	19	1
15	34	19	1
15	32	19	1
15	27	19	1
13	37	19	1
13	34	19	1
13	32	19	1
13	27	19	1
13	15	19	1
12	37	19	1
12	34	19	1
12	32	19	1
12	27	19	1
12	15	19	1
12	13	19	1
11	37	19	1
11	34	19	1
11	32	19	1
11	27	19	1
11	15	19	1
11	13	19	1
11	12	19	1
10	37	19	1
10	34	19	1
10	32	19	1
10	27	19	1
10	15	19	1
10	13	19	1
10	12	19	1
10	11	19	1
11	27	20	1
11	27	21	1
37	7	22	1
25	37	22	1
25	7	22	1
11	37	22	1
11	25	22	1
11	7	22	1
116	67	23	1
116	41	23	1
116	37	23	1
116	25	23	1
116	24	23	1
116	8	23	1
116	132	23	1
67	8	23	1
41	67	23	1
41	8	23	1
37	67	23	1
37	41	23	1
37	8	23	1
25	67	23	1
25	41	23	1
25	37	23	1
25	8	23	1
24	67	23	1
24	41	23	1
24	37	23	1
24	25	23	1
24	8	23	1
11	116	23	1
11	67	23	1
11	41	23	1
11	37	23	1
11	25	23	1
11	24	23	1
11	8	23	1
11	132	23	1
10	116	23	1
10	67	23	1
10	41	23	1
10	37	23	1
10	25	23	1
10	24	23	1
10	11	23	1
10	8	23	1
10	132	23	1
1	116	23	1
1	67	23	1
1	41	23	1
1	37	23	1
1	25	23	1
1	24	23	1
1	11	23	1
1	10	23	1
1	8	23	1
1	132	23	1
132	67	23	1
132	41	23	1
132	37	23	1
132	25	23	1
132	24	23	1
132	8	23	1
11	27	24	1
21	37	25	1
10	37	25	1
10	21	25	1
34	37	26	1
21	37	26	1
21	34	26	1
10	37	26	1
10	34	26	1
10	21	26	1
23	37	27	1
11	37	27	1
11	23	27	1
23	34	28	1
15	34	28	1
15	23	28	1
11	34	28	1
11	23	28	1
11	15	28	1
10	34	28	1
10	23	28	1
10	15	28	1
10	11	28	1
11	27	29	1
13	75	30	1
12	75	30	1
12	13	30	1
11	27	31	1
38	59	32	1
37	59	32	1
37	38	32	1
23	59	32	1
23	38	32	1
23	37	32	1
11	59	32	1
11	38	32	1
11	37	32	1
11	23	32	1
11	132	32	1
10	59	32	1
10	38	32	1
10	37	32	1
10	23	32	1
10	11	32	1
10	132	32	1
1	59	32	1
1	38	32	1
1	37	32	1
1	23	32	1
1	11	32	1
1	10	32	1
1	132	32	1
132	59	32	1
132	38	32	1
132	37	32	1
132	23	32	1
37	8	33	1
37	4	33	1
22	37	33	1
22	8	33	1
22	4	33	1
21	37	33	1
21	22	33	1
21	8	33	1
21	4	33	1
19	37	33	1
19	22	33	1
19	21	33	1
19	8	33	1
19	4	33	1
12	37	33	1
12	22	33	1
12	21	33	1
12	19	33	1
12	8	33	1
12	4	33	1
12	132	33	1
11	37	33	1
11	22	33	1
11	21	33	1
11	19	33	1
11	12	33	1
11	8	33	1
11	4	33	1
11	132	33	1
4	8	33	1
132	37	33	1
132	22	33	1
132	21	33	1
132	19	33	1
132	8	33	1
132	4	33	1
27	37	34	1
12	37	34	1
12	27	34	1
38	59	35	1
37	59	35	1
37	38	35	1
27	59	35	1
27	38	35	1
27	37	35	1
23	59	35	1
23	38	35	1
23	37	35	1
23	27	35	1
11	59	35	1
11	38	35	1
11	37	35	1
11	27	35	1
11	23	35	1
12	37	36	1
116	41	37	1
116	37	37	1
116	25	37	1
116	8	37	1
116	132	37	1
41	8	37	1
37	41	37	1
37	8	37	1
25	41	37	1
25	37	37	1
25	8	37	1
11	116	37	1
11	41	37	1
11	37	37	1
11	25	37	1
11	8	37	1
11	132	37	1
132	41	37	1
132	37	37	1
132	25	37	1
132	8	37	1
27	37	38	1
12	37	38	1
12	27	38	1
11	37	38	1
11	27	38	1
11	12	38	1
131	5	39	1
131	37	39	1
131	21	39	1
131	4	39	1
37	5	39	1
37	4	39	1
21	5	39	1
21	37	39	1
21	4	39	1
10	5	39	1
10	131	39	1
10	37	39	1
10	21	39	1
10	4	39	1
4	5	39	1
11	37	40	1
10	37	40	1
10	11	40	1
11	27	41	1
21	37	42	1
12	37	42	1
12	21	42	1
11	27	43	1
11	27	44	1
11	27	45	1
10	27	46	1
23	37	47	1
11	37	47	1
11	23	47	1
106	17	48	1
106	11	48	1
106	7	48	1
17	7	48	1
11	17	48	1
11	7	48	1
11	27	49	1
12	37	50	1
38	59	51	1
23	59	51	1
23	38	51	1
11	59	51	1
11	38	51	1
11	23	51	1
10	11	52	1
33	37	53	1
11	27	54	1
11	27	55	1
22	37	56	1
21	37	56	1
21	22	56	1
11	37	56	1
11	22	56	1
11	21	56	1
38	59	57	1
23	59	57	1
23	38	57	1
11	59	57	1
11	38	57	1
11	23	57	1
119	126	58	1
11	126	58	1
11	119	58	1
13	27	59	1
12	27	59	1
12	13	59	1
38	59	60	1
37	59	60	1
37	38	60	1
23	59	60	1
23	38	60	1
23	37	60	1
13	59	60	1
13	38	60	1
13	37	60	1
13	23	60	1
13	132	60	1
11	59	60	1
11	38	60	1
11	37	60	1
11	23	60	1
11	13	60	1
11	132	60	1
10	59	60	1
10	38	60	1
10	37	60	1
10	23	60	1
10	13	60	1
10	11	60	1
10	132	60	1
1	59	60	1
1	38	60	1
1	37	60	1
1	23	60	1
1	13	60	1
1	11	60	1
1	10	60	1
1	132	60	1
132	59	60	1
132	38	60	1
132	37	60	1
132	23	60	1
11	27	61	1
11	27	62	1
11	27	63	1
10	27	64	1
107	37	65	1
107	27	65	1
107	12	65	1
27	37	65	1
12	37	65	1
12	27	65	1
107	75	66	2
107	23	66	2
23	75	66	2
23	37	67	2
11	37	67	2
11	23	67	2
38	59	68	2
27	59	68	2
27	38	68	2
23	59	68	2
23	38	68	2
23	27	68	2
11	59	68	2
11	38	68	2
11	27	68	2
11	23	68	2
116	37	69	2
116	24	69	2
116	21	69	2
24	37	69	2
21	37	69	2
21	24	69	2
10	116	69	2
10	37	69	2
10	24	69	2
10	21	69	2
27	37	70	2
15	37	70	2
15	27	70	2
11	27	71	2
122	75	72	2
122	59	72	2
122	38	72	2
122	35	72	2
122	34	72	2
122	23	72	2
122	132	72	2
121	122	72	2
121	75	72	2
121	59	72	2
121	38	72	2
121	35	72	2
121	34	72	2
121	23	72	2
121	132	72	2
119	122	72	2
119	121	72	2
119	75	72	2
119	59	72	2
119	38	72	2
119	35	72	2
119	34	72	2
119	23	72	2
119	132	72	2
59	75	72	2
38	75	72	2
38	59	72	2
35	75	72	2
35	59	72	2
35	38	72	2
34	75	72	2
34	59	72	2
34	38	72	2
34	35	72	2
23	75	72	2
23	59	72	2
23	38	72	2
23	35	72	2
23	34	72	2
11	122	72	2
11	121	72	2
11	119	72	2
11	75	72	2
11	59	72	2
11	38	72	2
11	35	72	2
11	34	72	2
11	23	72	2
11	132	72	2
132	75	72	2
132	59	72	2
132	38	72	2
132	35	72	2
132	34	72	2
132	23	72	2
38	59	73	2
11	27	74	2
15	37	75	2
11	37	75	2
11	15	75	2
11	27	76	2
12	37	77	2
11	27	78	2
107	66	79	2
107	40	79	2
107	37	79	2
107	27	79	2
101	107	79	2
101	66	79	2
101	40	79	2
101	37	79	2
101	27	79	2
40	66	79	2
37	66	79	2
37	40	79	2
27	66	79	2
27	40	79	2
27	37	79	2
25	84	80	2
24	84	80	2
24	25	80	2
11	84	80	2
11	25	80	2
11	24	80	2
27	37	81	2
12	37	81	2
12	27	81	2
38	59	82	2
27	59	82	2
27	38	82	2
23	59	82	2
23	38	82	2
23	27	82	2
11	59	82	2
11	38	82	2
11	27	82	2
11	23	82	2
107	37	83	2
107	27	83	2
107	11	83	2
106	107	83	2
106	37	83	2
106	27	83	2
106	11	83	2
104	107	83	2
104	106	83	2
104	37	83	2
104	27	83	2
104	11	83	2
103	107	83	2
103	106	83	2
103	104	83	2
103	37	83	2
103	27	83	2
103	11	83	2
101	107	83	2
101	106	83	2
101	104	83	2
101	103	83	2
101	37	83	2
101	27	83	2
101	11	83	2
27	37	83	2
11	37	83	2
11	27	83	2
11	27	84	2
11	27	85	2
13	75	86	2
12	75	86	2
12	13	86	2
38	59	87	2
37	59	87	2
37	38	87	2
23	59	87	2
23	38	87	2
23	37	87	2
11	59	87	2
11	38	87	2
11	37	87	2
11	23	87	2
23	37	88	2
27	37	89	2
111	75	90	2
111	37	90	2
111	59	90	2
111	38	90	2
37	75	90	2
37	59	90	2
37	38	90	2
59	75	90	2
38	75	90	2
38	59	90	2
11	111	90	2
11	75	90	2
11	37	90	2
11	59	90	2
11	38	90	2
37	75	91	2
37	59	91	2
59	75	91	2
23	37	91	2
23	75	91	2
23	59	91	2
59	75	92	2
38	75	92	2
38	59	92	2
11	41	93	2
13	37	94	2
13	27	94	2
101	37	94	2
101	13	94	2
101	27	94	2
101	12	94	2
27	37	94	2
12	37	94	2
12	13	94	2
12	27	94	2
11	27	95	2
11	27	96	2
11	27	97	2
119	37	98	2
119	23	98	2
23	37	98	2
11	119	98	2
11	37	98	2
11	23	98	2
10	27	99	2
11	27	100	2
123	37	101	2
119	123	101	2
119	37	101	2
106	27	102	2
106	12	102	2
104	106	102	2
104	27	102	2
104	12	102	2
103	106	102	2
103	104	102	2
103	27	102	2
103	12	102	2
12	27	102	2
22	5	103	2
22	4	103	2
21	22	103	2
21	5	103	2
21	4	103	2
18	22	103	2
18	21	103	2
18	5	103	2
18	4	103	2
12	22	103	2
12	21	103	2
12	18	103	2
12	5	103	2
12	4	103	2
12	132	103	2
10	22	103	2
10	21	103	2
10	18	103	2
10	12	103	2
10	5	103	2
10	4	103	2
10	132	103	2
4	5	103	2
132	22	103	2
132	21	103	2
132	18	103	2
132	5	103	2
132	4	103	2
22	5	104	2
22	4	104	2
21	22	104	2
21	5	104	2
21	4	104	2
18	22	104	2
18	21	104	2
18	5	104	2
18	4	104	2
12	22	104	2
12	21	104	2
12	18	104	2
12	5	104	2
12	4	104	2
12	132	104	2
10	22	104	2
10	21	104	2
10	18	104	2
10	12	104	2
10	5	104	2
10	4	104	2
10	132	104	2
4	5	104	2
132	22	104	2
132	21	104	2
132	18	104	2
132	5	104	2
132	4	104	2
10	36	105	2
11	27	106	2
11	27	107	2
15	37	108	2
11	37	108	2
11	15	108	2
12	27	109	2
11	27	110	2
13	75	111	2
12	75	111	2
12	13	111	2
37	59	112	2
23	59	112	2
23	37	112	2
11	59	112	2
11	37	112	2
11	23	112	2
37	9	113	2
36	37	113	2
36	9	113	2
11	37	113	2
11	36	113	2
11	9	113	2
10	37	113	2
10	36	113	2
10	11	113	2
10	9	113	2
111	64	114	2
111	50	114	2
111	49	114	2
111	48	114	2
111	41	114	2
111	40	114	2
50	64	114	2
49	64	114	2
49	50	114	2
48	64	114	2
48	50	114	2
48	49	114	2
41	64	114	2
41	50	114	2
41	49	114	2
41	48	114	2
40	64	114	2
40	50	114	2
40	49	114	2
40	48	114	2
40	41	114	2
37	8	115	2
25	37	115	2
25	8	115	2
24	37	115	2
24	25	115	2
24	8	115	2
21	37	115	2
21	25	115	2
21	24	115	2
21	8	115	2
15	37	115	2
15	25	115	2
15	24	115	2
15	21	115	2
15	8	115	2
11	37	115	2
11	25	115	2
11	24	115	2
11	21	115	2
11	15	115	2
11	8	115	2
11	27	116	2
11	27	117	2
38	59	118	2
119	37	119	2
119	34	119	2
119	32	119	2
119	23	119	2
34	37	119	2
32	37	119	2
32	34	119	2
23	37	119	2
23	34	119	2
23	32	119	2
11	27	120	2
11	27	121	2
11	27	122	2
11	27	123	2
11	27	124	2
12	27	125	2
37	59	126	2
23	59	126	2
23	37	126	2
38	58	127	2
37	58	127	2
37	38	127	2
23	58	127	2
23	38	127	2
23	37	127	2
111	27	128	2
107	111	128	2
107	27	128	2
101	111	128	2
101	107	128	2
101	27	128	2
11	27	129	2
11	27	130	2
21	37	131	2
11	37	131	2
11	21	131	2
59	75	132	2
59	75	133	2
27	37	134	2
15	37	134	2
15	27	134	2
10	37	135	2
75	95	136	2
40	95	136	2
40	75	136	2
37	95	136	2
37	75	136	2
37	40	136	2
15	95	136	2
15	75	136	2
15	40	136	2
15	37	136	2
59	75	137	2
38	75	137	2
38	59	137	2
37	75	137	2
37	59	137	2
37	38	137	2
23	75	137	2
23	59	137	2
23	38	137	2
23	37	137	2
11	75	137	2
11	59	137	2
11	38	137	2
11	37	137	2
11	23	137	2
122	75	138	2
122	37	138	2
122	23	138	2
37	75	138	2
23	75	138	2
23	37	138	2
11	122	138	2
11	75	138	2
11	37	138	2
11	23	138	2
11	15	139	2
10	15	139	2
10	11	139	2
11	27	140	2
59	75	141	2
38	75	141	2
38	59	141	2
27	37	142	2
12	37	142	2
12	27	142	2
10	23	143	2
11	27	144	2
11	27	145	2
11	27	146	2
11	27	147	2
11	27	148	2
122	35	149	2
122	23	149	2
23	35	149	2
11	27	150	2
11	27	151	3
23	75	152	3
59	75	153	3
38	75	153	3
38	59	153	3
11	27	154	3
59	75	155	3
38	75	155	3
38	59	155	3
11	27	156	3
59	75	157	3
38	75	157	3
38	59	157	3
116	70	158	3
116	67	158	3
116	42	158	3
116	41	158	3
116	37	158	3
116	25	158	3
116	24	158	3
67	70	158	3
42	70	158	3
42	67	158	3
41	70	158	3
41	67	158	3
41	42	158	3
37	70	158	3
37	67	158	3
37	42	158	3
37	41	158	3
25	70	158	3
25	67	158	3
25	42	158	3
25	41	158	3
25	37	158	3
24	70	158	3
24	67	158	3
24	42	158	3
24	41	158	3
24	37	158	3
24	25	158	3
1	116	158	3
1	70	158	3
1	67	158	3
1	42	158	3
1	41	158	3
1	37	158	3
1	25	158	3
1	24	158	3
37	75	159	3
38	59	160	3
23	59	160	3
23	38	160	3
11	59	160	3
11	38	160	3
11	23	160	3
11	27	161	3
11	27	162	3
107	21	163	3
10	11	164	3
11	27	165	3
122	23	166	3
11	27	167	3
33	8	168	3
21	33	168	3
21	8	168	3
10	11	169	3
11	27	170	3
34	39	171	3
32	39	171	3
32	34	171	3
25	39	171	3
25	34	171	3
25	32	171	3
11	39	171	3
11	34	171	3
11	32	171	3
11	25	171	3
11	27	172	3
34	39	173	3
32	39	173	3
32	34	173	3
25	39	173	3
25	34	173	3
25	32	173	3
11	39	173	3
11	34	173	3
11	32	173	3
11	25	173	3
59	75	174	3
38	75	174	3
38	59	174	3
27	75	174	3
27	59	174	3
27	38	174	3
23	75	174	3
23	59	174	3
23	38	174	3
23	27	174	3
11	75	174	3
11	59	174	3
11	38	174	3
11	27	174	3
11	23	174	3
25	8	175	3
21	25	175	3
21	8	175	3
10	11	176	3
13	75	177	3
12	75	177	3
12	13	177	3
59	75	178	3
38	75	178	3
38	59	178	3
23	75	178	3
23	59	178	3
23	38	178	3
10	11	179	3
37	75	180	3
11	27	181	3
111	37	182	3
111	36	182	3
111	34	182	3
111	31	182	3
111	15	182	3
107	111	182	3
107	37	182	3
107	36	182	3
107	34	182	3
107	31	182	3
107	15	182	3
36	37	182	3
34	37	182	3
34	36	182	3
31	37	182	3
31	36	182	3
31	34	182	3
15	37	182	3
15	36	182	3
15	34	182	3
15	31	182	3
10	111	182	3
10	107	182	3
10	37	182	3
10	36	182	3
10	34	182	3
10	31	182	3
10	15	182	3
11	27	183	3
10	11	184	3
11	27	185	3
15	37	186	3
11	27	187	3
107	27	188	3
107	11	188	3
106	107	188	3
106	27	188	3
106	11	188	3
104	107	188	3
104	106	188	3
104	27	188	3
104	11	188	3
103	107	188	3
103	106	188	3
103	104	188	3
103	27	188	3
103	11	188	3
101	107	188	3
101	106	188	3
101	104	188	3
101	103	188	3
101	27	188	3
101	11	188	3
11	27	188	3
75	95	189	3
13	95	189	3
13	75	189	3
12	95	189	3
12	75	189	3
12	13	189	3
11	27	190	3
11	36	191	3
11	27	192	3
10	11	193	3
11	27	194	3
10	11	195	3
11	27	196	3
11	27	197	3
11	27	198	3
11	27	199	3
10	11	200	3
12	13	201	3
11	27	202	3
11	27	203	3
10	11	204	3
10	11	205	3
10	11	206	3
11	27	207	3
11	59	208	3
11	27	209	3
11	27	210	3
11	27	211	3
11	32	212	3
27	37	213	3
23	37	213	3
23	27	213	3
11	37	213	3
11	27	213	3
11	23	213	3
10	37	213	3
10	27	213	3
10	23	213	3
10	11	213	3
12	27	214	3
11	41	215	3
11	27	216	3
11	27	217	3
11	27	218	3
11	27	219	3
10	11	220	3
27	37	221	3
19	37	221	3
19	27	221	3
12	37	221	3
12	27	221	3
12	19	221	3
10	37	221	3
10	27	221	3
10	19	221	3
10	12	221	3
11	27	222	3
107	27	223	3
107	11	223	3
106	107	223	3
106	27	223	3
106	11	223	3
104	107	223	3
104	106	223	3
104	27	223	3
104	11	223	3
103	107	223	3
103	106	223	3
103	104	223	3
103	27	223	3
103	11	223	3
101	107	223	3
101	106	223	3
101	104	223	3
101	103	223	3
101	27	223	3
101	11	223	3
11	27	223	3
11	27	224	3
22	37	225	3
21	37	225	3
21	22	225	3
13	37	225	3
13	22	225	3
13	21	225	3
12	37	225	3
12	22	225	3
12	21	225	3
12	13	225	3
15	37	226	3
11	27	227	3
10	11	228	3
10	11	229	3
15	37	230	3
11	37	230	3
11	15	230	3
13	75	231	3
12	75	231	3
12	13	231	3
75	95	232	3
21	37	233	3
12	37	233	3
12	21	233	3
11	27	234	3
11	27	235	3
23	34	236	3
23	37	237	3
13	37	237	3
13	23	237	3
12	37	237	3
12	23	237	3
12	13	237	3
11	37	237	3
11	23	237	3
11	13	237	3
11	12	237	3
10	12	238	3
11	36	239	3
37	7	240	3
25	37	240	3
25	7	240	3
21	23	241	3
10	23	241	3
10	21	241	3
11	27	242	3
13	75	243	3
12	75	243	3
12	13	243	3
15	21	244	3
11	21	244	3
11	15	244	3
11	27	245	3
10	11	246	3
11	27	247	3
11	27	248	3
13	37	249	3
12	37	249	3
12	13	249	3
11	27	250	3
27	37	251	3
11	27	252	3
10	11	253	3
23	9	254	3
11	23	254	3
11	9	254	3
10	11	255	3
11	27	256	3
22	31	257	3
12	21	258	3
11	27	259	3
59	75	260	3
11	27	261	3
10	27	261	3
10	11	261	3
10	11	262	3
75	95	263	3
11	25	264	3
37	7	265	3
25	37	265	3
25	7	265	3
10	11	266	3
75	95	267	3
11	37	268	3
10	37	268	3
10	11	268	3
37	75	269	3
27	75	269	3
27	37	269	3
12	75	269	3
12	37	269	3
12	27	269	3
10	75	269	3
10	37	269	3
10	27	269	3
10	12	269	3
22	31	270	3
59	75	271	3
54	75	271	3
54	59	271	3
38	75	271	3
38	59	271	3
38	54	271	3
37	75	271	3
37	59	271	3
37	54	271	3
37	38	271	3
11	75	271	3
11	59	271	3
11	54	271	3
11	38	271	3
11	37	271	3
23	27	272	3
11	27	272	3
11	23	272	3
10	12	273	3
11	23	274	4
13	75	275	4
11	37	276	4
31	37	277	4
21	37	277	4
21	31	277	4
15	37	277	4
15	31	277	4
15	21	277	4
10	37	277	4
10	31	277	4
10	21	277	4
10	15	277	4
10	11	278	4
11	27	279	4
10	13	280	4
10	11	281	4
37	7	282	4
25	37	282	4
25	7	282	4
27	37	283	4
12	37	283	4
12	27	283	4
10	37	283	4
10	27	283	4
10	12	283	4
130	72	284	4
130	132	284	4
1	130	284	4
1	72	284	4
1	132	284	4
132	72	284	4
12	27	285	4
10	27	285	4
10	12	285	4
11	37	286	4
10	37	286	4
10	11	286	4
36	9	287	4
37	75	288	4
10	75	288	4
10	37	288	4
31	37	289	4
11	37	289	4
11	31	289	4
12	21	290	4
37	75	291	4
15	75	291	4
15	37	291	4
11	75	291	4
11	37	291	4
11	15	291	4
27	37	292	4
12	37	292	4
12	27	292	4
10	37	292	4
10	27	292	4
10	12	292	4
11	36	293	4
37	75	294	4
10	75	294	4
10	37	294	4
10	15	294	4
15	75	294	4
15	37	294	4
75	95	295	4
36	9	296	4
10	36	296	4
10	9	296	4
23	37	297	4
11	37	297	4
11	23	297	4
25	37	298	4
75	95	299	4
59	75	300	4
107	31	301	4
107	27	301	4
107	11	301	4
101	107	301	4
101	31	301	4
101	27	301	4
101	11	301	4
27	31	301	4
11	31	301	4
11	27	301	4
107	31	302	4
107	27	302	4
107	23	302	4
107	22	302	4
107	13	302	4
107	11	302	4
101	107	302	4
101	31	302	4
101	27	302	4
101	23	302	4
101	22	302	4
101	13	302	4
101	11	302	4
27	31	302	4
23	31	302	4
23	27	302	4
22	31	302	4
22	27	302	4
22	23	302	4
13	31	302	4
13	27	302	4
13	23	302	4
13	22	302	4
11	31	302	4
11	27	302	4
11	23	302	4
11	22	302	4
11	13	302	4
10	107	302	4
10	101	302	4
10	31	302	4
10	27	302	4
10	23	302	4
10	22	302	4
10	13	302	4
10	11	302	4
59	75	303	4
38	75	303	4
38	59	303	4
36	75	303	4
36	59	303	4
36	38	303	4
54	61	304	4
37	61	304	4
37	54	304	4
21	61	304	4
21	54	304	4
21	37	304	4
15	61	304	4
15	54	304	4
15	37	304	4
15	21	304	4
11	61	304	4
11	54	304	4
11	37	304	4
11	21	304	4
11	15	304	4
10	61	304	4
10	54	304	4
10	37	304	4
10	21	304	4
10	15	304	4
10	11	304	4
111	117	305	4
11	27	306	4
34	37	307	4
23	37	307	4
23	34	307	4
11	37	307	4
11	34	307	4
11	23	307	4
12	13	308	4
41	67	309	4
1	67	309	4
1	41	309	4
38	59	310	4
23	59	310	4
23	38	310	4
11	59	310	4
11	38	310	4
11	23	310	4
25	37	311	4
41	67	312	4
24	67	312	4
24	41	312	4
1	67	312	4
1	41	312	4
1	24	312	4
37	9	313	4
23	37	313	4
23	9	313	4
13	37	313	4
13	23	313	4
13	9	313	4
12	37	313	4
12	23	313	4
12	13	313	4
12	9	313	4
10	11	314	4
11	32	315	4
11	27	316	4
11	15	317	4
27	37	318	4
12	37	318	4
12	27	318	4
11	37	318	4
11	27	318	4
11	12	318	4
10	37	318	4
10	27	318	4
10	12	318	4
10	11	318	4
10	11	319	4
21	37	320	4
38	59	321	4
23	59	321	4
23	38	321	4
23	37	322	4
11	37	322	4
11	23	322	4
25	37	323	4
75	95	324	4
40	95	324	4
40	75	324	4
11	37	325	4
11	31	325	4
31	37	325	4
22	37	326	4
122	59	327	4
122	40	327	4
122	38	327	4
122	37	327	4
122	36	327	4
122	35	327	4
122	34	327	4
122	23	327	4
122	14	327	4
119	122	327	4
119	59	327	4
119	40	327	4
119	38	327	4
119	37	327	4
119	36	327	4
119	35	327	4
119	34	327	4
119	23	327	4
119	14	327	4
40	59	327	4
38	59	327	4
38	40	327	4
37	59	327	4
37	40	327	4
37	38	327	4
36	59	327	4
36	40	327	4
36	38	327	4
36	37	327	4
35	59	327	4
35	40	327	4
35	38	327	4
35	37	327	4
35	36	327	4
34	59	327	4
34	40	327	4
34	38	327	4
34	37	327	4
34	36	327	4
34	35	327	4
23	59	327	4
23	40	327	4
23	38	327	4
23	37	327	4
23	36	327	4
23	35	327	4
23	34	327	4
14	59	327	4
14	40	327	4
14	38	327	4
14	37	327	4
14	36	327	4
14	35	327	4
14	34	327	4
14	23	327	4
11	122	327	4
11	119	327	4
11	59	327	4
11	40	327	4
11	38	327	4
11	37	327	4
11	36	327	4
11	35	327	4
11	34	327	4
11	23	327	4
11	14	327	4
11	37	328	4
10	37	328	4
10	11	328	4
11	27	329	4
11	27	330	4
27	37	331	5
11	37	331	5
11	27	331	5
11	27	332	5
11	27	333	5
37	75	334	5
23	75	334	5
23	37	334	5
11	24	335	5
15	23	336	5
11	23	336	5
11	15	336	5
11	23	337	5
10	11	338	5
117	118	339	5
12	37	340	5
11	37	340	5
11	12	340	5
10	37	340	5
10	12	340	5
10	11	340	5
25	37	341	5
41	8	342	5
37	41	342	5
37	8	342	5
25	41	342	5
25	37	342	5
25	8	342	5
1	41	342	5
1	37	342	5
1	25	342	5
1	8	342	5
10	37	343	5
10	37	344	5
10	37	345	5
111	117	346	5
10	37	347	5
10	37	348	5
23	37	349	5
11	37	349	5
11	23	349	5
117	33	350	5
23	37	351	5
11	37	351	5
11	23	351	5
21	37	352	5
11	37	353	5
10	37	353	5
10	11	353	5
111	64	354	5
111	49	354	5
111	41	354	5
111	40	354	5
49	64	354	5
41	64	354	5
41	49	354	5
40	64	354	5
40	49	354	5
40	41	354	5
25	37	355	5
36	37	356	5
17	37	356	5
17	36	356	5
10	37	356	5
10	36	356	5
10	17	356	5
21	24	357	5
11	24	357	5
11	21	357	5
21	24	358	5
11	24	358	5
11	21	358	5
11	12	359	5
11	15	360	5
10	15	360	5
10	11	360	5
12	75	361	5
12	27	362	5
11	27	362	5
11	12	362	5
10	27	362	5
10	12	362	5
10	11	362	5
10	11	363	5
15	75	364	5
10	11	365	5
11	39	366	5
11	36	367	5
1	10	368	5
40	75	369	5
37	75	369	5
37	40	369	5
21	75	369	5
21	40	369	5
21	37	369	5
12	75	369	5
12	40	369	5
12	37	369	5
12	21	369	5
23	37	370	5
11	37	370	5
11	23	370	5
27	37	371	5
15	37	371	5
15	27	371	5
11	37	371	5
11	27	371	5
11	15	371	5
10	11	372	5
12	13	373	5
11	27	374	5
10	27	374	5
10	11	374	5
10	11	375	5
10	11	376	5
28	37	377	5
27	37	377	5
27	28	377	5
10	11	378	5
21	37	379	5
12	37	380	5
12	18	380	5
18	37	380	5
111	60	381	5
111	50	381	5
111	49	381	5
111	41	381	5
50	60	381	5
49	60	381	5
49	50	381	5
41	60	381	5
41	50	381	5
41	49	381	5
10	11	382	5
10	11	383	5
10	11	384	5
10	11	385	5
10	14	386	5
11	32	387	5
10	32	387	5
10	11	387	5
23	75	388	5
10	11	389	5
10	11	390	5
10	11	391	5
10	11	392	5
10	11	393	5
122	37	394	5
122	23	394	5
23	37	394	5
11	122	394	5
11	37	394	5
11	23	394	5
49	50	395	5
10	2	396	5
10	132	396	5
132	2	396	5
10	2	397	5
10	132	397	5
132	2	397	5
75	95	398	5
10	11	399	5
10	11	400	5
10	11	401	5
12	13	402	5
11	39	403	5
36	37	404	5
23	37	404	5
23	36	404	5
11	37	404	5
11	36	404	5
11	23	404	5
10	11	405	5
11	24	406	5
10	11	407	5
10	11	408	5
10	11	409	5
23	37	410	5
11	37	410	5
11	23	410	5
10	11	411	5
10	11	412	5
10	11	413	5
25	37	414	5
31	37	415	5
11	23	416	5
10	11	417	5
10	11	418	5
10	11	419	5
10	11	420	5
10	11	421	5
10	11	422	5
10	11	423	5
10	11	424	5
10	11	425	5
11	27	426	5
10	11	427	5
10	11	428	5
10	11	429	5
21	37	430	5
11	23	431	5
10	11	432	5
1	10	433	5
101	25	434	5
10	11	435	5
12	77	436	5
10	11	437	5
10	11	438	5
10	11	439	5
10	11	440	5
10	11	441	5
10	11	442	5
10	11	443	5
10	11	444	5
10	11	445	5
10	11	446	5
10	11	447	5
10	11	448	5
10	11	449	5
10	11	450	5
10	11	451	5
11	27	452	5
10	11	453	5
10	11	454	5
10	11	455	5
10	11	456	5
10	13	457	5
10	11	458	5
10	11	459	5
10	11	460	5
10	11	461	5
10	11	462	5
123	37	463	5
123	15	463	5
15	37	463	5
11	123	463	5
11	37	463	5
11	15	463	5
10	11	464	5
10	11	465	5
10	11	466	5
10	11	467	5
10	11	468	5
10	11	469	5
10	11	470	5
10	11	471	5
1	116	472	5
10	11	473	5
10	11	474	5
10	11	475	5
11	21	476	5
10	21	476	5
10	11	476	5
10	11	477	5
23	37	478	5
10	37	478	5
10	23	478	5
41	67	479	6
37	67	479	6
37	41	479	6
24	67	479	6
24	41	479	6
24	37	479	6
11	67	479	6
11	41	479	6
11	37	479	6
11	24	479	6
10	67	479	6
10	41	479	6
10	37	479	6
10	24	479	6
10	11	479	6
1	67	479	6
1	41	479	6
1	37	479	6
1	24	479	6
1	11	479	6
1	10	479	6
41	67	480	6
37	67	480	6
37	41	480	6
24	67	480	6
24	41	480	6
24	37	480	6
11	67	480	6
11	41	480	6
11	37	480	6
11	24	480	6
10	67	480	6
10	41	480	6
10	37	480	6
10	24	480	6
10	11	480	6
1	67	480	6
1	41	480	6
1	37	480	6
1	24	480	6
1	11	480	6
1	10	480	6
10	37	481	6
10	11	482	6
10	11	483	6
21	37	484	6
10	11	485	6
15	37	486	6
10	11	487	6
10	11	488	6
10	11	489	6
10	11	490	6
10	11	491	6
10	11	492	6
21	37	493	6
10	11	494	6
10	11	495	6
10	11	496	6
10	11	497	6
10	11	498	6
130	72	499	6
130	41	499	6
130	24	499	6
41	72	499	6
24	72	499	6
24	41	499	6
10	11	500	6
10	11	501	6
10	11	502	6
15	37	503	6
10	11	504	6
11	27	505	6
10	11	506	6
11	27	507	6
10	11	508	6
10	11	509	6
11	24	510	6
10	11	511	6
10	11	512	6
10	11	513	6
10	11	514	6
10	11	515	6
10	11	516	6
10	11	517	6
10	11	518	6
10	11	519	6
10	11	520	6
10	11	521	6
10	11	522	6
17	36	523	6
10	36	523	6
10	17	523	6
10	11	524	6
11	27	525	6
10	11	526	6
10	11	527	6
10	11	528	6
76	77	529	6
37	77	529	6
37	76	529	6
33	77	529	6
33	76	529	6
33	37	529	6
10	11	530	6
10	11	531	6
10	11	532	6
10	11	533	6
10	11	534	6
10	11	535	6
10	36	536	6
10	11	537	6
10	11	538	6
10	11	539	6
23	37	540	6
13	37	540	6
13	23	540	6
12	37	540	6
12	23	540	6
12	13	540	6
75	95	541	6
37	95	541	6
[truncated: 240 more rows]
